# Supplementary material for: The Effect of Bariatric Surgery upon Diabetes Mellitus: A Proof of Concept by Using the Case of the Mid-Term Effect of Lap Adjustable Gastric Banding (LAGB) on Patients with Diabetes
Source: Metabolites. 2022 Dec 9;12(12):1236. doi: 10.3390/metabo12121236 (PMC9781846; doi:10.3390/metabo12121236)
Supplement: Supplementary file 1 [file metabolites-12-01236-s001.zip]

Archive with 1 entries (1 files):
- metabolites-2046601-supplementary.pdf
